# Supplementary material for: ﻿Phylogeny and species delimitations in the economically, medically, and ecologically important genus Samsoniella (Cordycipitaceae, Hypocreales)
Source: MycoKeys. 2023 Oct 3;99:227–50. doi: 10.3897/mycokeys.99.106474 (PMC10565569; doi:10.3897/mycokeys.99.106474)
Supplement: XML Treatment for Samsoniella asiatica [file mycokeys.99.106474-treatment1.xml]

<!DOCTYPE tp:taxon-treatment
  PUBLIC "-//TaxonX//DTD Taxonomic Treatment Publishing DTD v0 20100105//EN" "tax-treatment-NSO.dtd">
<tp:taxon-treatment xmlns:tp="http://www.plazi.org/taxpub"><tp:treatment-meta><kwd-group><label>Taxon classification</label><kwd>
                <named-content content-type="kingdom">Fungi</named-content>
              </kwd><kwd>
                <named-content content-type="order">Hypocreales</named-content>
              </kwd><kwd>
                <named-content content-type="family">Cordycipitaceae</named-content>
              </kwd></kwd-group><mixed-citation publication-type="journal"><person-group><name><surname>Wang</surname><given-names>Yao</given-names></name><name><surname>Wang</surname><given-names>Zhi-Qin</given-names></name><name><surname>Thanarut</surname><given-names>Chinnapan</given-names></name><name><surname>Dao</surname><given-names>Van-Minh</given-names></name><name><surname>Wang</surname><given-names>Yuan-Bing</given-names></name><name><surname>Yu</surname><given-names>Hong</given-names></name></person-group><article-title>﻿Phylogeny and species delimitations in the economically, medically, and ecologically important genus <italic><tp:taxon-name><tp:taxon-name-part taxon-name-part-type="genus" reg="Samsoniella">Samsoniella</tp:taxon-name-part></tp:taxon-name></italic> (<tp:taxon-name><tp:taxon-name-part taxon-name-part-type="family">Cordycipitaceae</tp:taxon-name-part></tp:taxon-name>, <tp:taxon-name><tp:taxon-name-part taxon-name-part-type="order">Hypocreales</tp:taxon-name-part></tp:taxon-name>)</article-title><source>MycoKeys</source><day>03</day><month>10</month><year>2023</year><volume>99</volume><fpage>227</fpage><lpage>250</lpage><pub-id pub-id-type="doi">10.3897/mycokeys.99.106474</pub-id></mixed-citation></tp:treatment-meta><tp:nomenclature><label>﻿</label><tp:taxon-name>
              <object-id xmlns:xlink="http://www.w3.org/1999/xlink" content-type="arpha" xlink:type="simple">265364D3-A77C-50DE-8E38-D67502CBA6F3</object-id>
              <tp:taxon-name-part taxon-name-part-type="genus" reg="Samsoniella">Samsoniella</tp:taxon-name-part>
              <tp:taxon-name-part taxon-name-part-type="species" reg="asiatica">asiatica</tp:taxon-name-part>
              <object-id xmlns:xlink="http://www.w3.org/1999/xlink" content-type="mycobank" xlink:type="simple"> 848022</object-id>
            </tp:taxon-name><tp:taxon-authority>H. Yu bis, Y. Wang &amp; Z.Q. Wang</tp:taxon-authority><tp:taxon-status xmlns:xlink="http://www.w3.org/1999/xlink" xlink:type="simple">sp. nov.</tp:taxon-status><xref ref-type="fig" rid="F3">Fig. 3</xref></tp:nomenclature><tp:treatment-sec sec-type="etymology" id="SECID0ETKDI"><title>Etymology.</title><p>Named after Asia (China, Vietnam and Laos), where the species was originally collected.</p><fig id="F3" position="float" orientation="portrait"><object-id xmlns:xlink="http://www.w3.org/1999/xlink" content-type="doi" xlink:type="simple">10.3897/mycokeys.99.106474.figure3</object-id><object-id xmlns:xlink="http://www.w3.org/1999/xlink" content-type="arpha" xlink:type="simple">DB8852CF-32A0-5D2C-8670-F27AB91BA946</object-id><label>Figure 3.</label><caption><p><italic><tp:taxon-name><tp:taxon-name-part taxon-name-part-type="genus" reg="Samsoniella">Samsoniella</tp:taxon-name-part><tp:taxon-name-part taxon-name-part-type="species" reg="asiatica">asiatica</tp:taxon-name-part></tp:taxon-name></italic><bold>A</bold> fungus-infected lepidopteran pupa <bold>B</bold> stipes producing a mass of conidia at the apex <bold>C</bold> synnemata of fungus arising from lepidopteran larva <bold>D</bold> colony as obversed on <abbrev xmlns:xlink="http://www.w3.org/1999/xlink" xlink:title="potato dextrose agar" id="ABBRID0ETLDI" xlink:type="simple">PDA</abbrev> medium <bold>E–M</bold> conidiophores, phialides and conidia on <abbrev xmlns:xlink="http://www.w3.org/1999/xlink" xlink:title="potato dextrose agar" id="ABBRID0EZLDI" xlink:type="simple">PDA</abbrev><bold>N</bold> conidia on <abbrev xmlns:xlink="http://www.w3.org/1999/xlink" xlink:title="potato dextrose agar" id="ABBRID0E6LDI" xlink:type="simple">PDA</abbrev>. Scale bars: 10 mm (<bold>A, C</bold>); 5 mm (<bold>B</bold>); 20 mm (<bold>D</bold>); 15 μm (<bold>E</bold>); 10 μm (<bold>F, G, H</bold>); 5 μm (<bold>I, J, K, N</bold>); 3 μm (<bold>L, M</bold>).</p></caption><graphic xmlns:xlink="http://www.w3.org/1999/xlink" xlink:href="mycokeys-99-227-g003.jpg" position="float" orientation="portrait" xlink:type="simple" id="oo_915713.jpg"><uri content-type="original_file" xlink:type="simple">https://binary.pensoft.net/fig/915713</uri></graphic></fig></tp:treatment-sec><tp:treatment-sec sec-type="material" id="SECID0EWMDI"><title>Type.</title><p>China, Yunnan Province, Yuanyang County, Xinjie Town, Duoyishu Village (<named-content xmlns:xlink="http://www.w3.org/1999/xlink" content-type="dwc:verbatimCoordinates" xlink:type="simple"><named-content content-type="geo-json" specific-use="{&#34;type&#34;:&#34;Point&#34;,&#34;coordinates&#34;:[102.809444,23.080556]}" id="NCID0E6MDI" xlink:type="simple">23°4′50″N, 102°48′34″E</named-content></named-content>, 1866 m above sea level), on a pupa of <tp:taxon-name><tp:taxon-name-part taxon-name-part-type="order">Lepidoptera</tp:taxon-name-part></tp:taxon-name> in a dead twig, 10 December 2021, Yao Wang (holotype: <abbrev xmlns:xlink="http://www.w3.org/1999/xlink" xlink:title="Yunnan Herbal Herbarium" id="ABBRID0EJNDI" xlink:type="simple">YHH</abbrev> 869; ex-type living culture: <abbrev xmlns:xlink="http://www.w3.org/1999/xlink" xlink:title="Yunnan Fungal Culture Collection" id="ABBRID0ENNDI" xlink:type="simple">YFCC</abbrev> 869).</p></tp:treatment-sec><tp:treatment-sec sec-type="description" id="SECID0ERNDI"><title>Description.</title><p><bold>Teleomorph</bold>: Undetermined. <bold>Anamorph</bold>: Synnemata arising from lepidopteran insects. Synnemata erect, flexuous, white or pale orange, 4–26 × 0.4–1.5 mm. Stipes cylindrical, producing a mass of conidia at the branches of synnemata, powdery and floccose. Colonies on <abbrev xmlns:xlink="http://www.w3.org/1999/xlink" xlink:title="potato dextrose agar" id="ABBRID0E2NDI" xlink:type="simple">PDA</abbrev> moderately fast-growing, 41–45 mm diameter in 14 days at 25 °C, white, cottony, generating several concentric rings at the centrum, sporulating abundantly, reverse white to pale yellow. Hyphae smooth-walled, branched, septate, hyaline, 1.3–2.0 µm wide. Conidiophores smooth-walled, cylindrical, solitary or verticillate, 4.6–10.3 × 0.8–1.9 µm. Phialides on conidiophores verticillate, usually in whorls of two to four, or solitary on hyphae, 2.7–8.6 µm long, basal portion cylindrical to narrowly lageniform, tapering gradually or abruptly toward the apex, from 0.7–1.7 µm wide (base) to 0.6–1.1 µm wide (apex). Conidia smooth and hyaline, fusiform or oval, one-celled, 1.1–1.8 × 0.8–1.2 µm, often in chains. Size and shape of phialides and conidia similar in culture and on natural substratum.</p></tp:treatment-sec><tp:treatment-sec sec-type="distribution" id="SECID0E6NDI"><title>Distribution.</title><p>Yunnan Province, China; Lao Cai Province, Vietnam; Oudomxay Province, Laos.</p></tp:treatment-sec><tp:treatment-sec sec-type="material" id="SECID0EEODI"><title>Additional materials examined.</title><p>Vietnam, Lao Cai Province, Sa Pa District, Hoang Lien Mountains (<named-content xmlns:xlink="http://www.w3.org/1999/xlink" content-type="dwc:verbatimCoordinates" xlink:type="simple"><named-content content-type="geo-json" specific-use="{&#34;type&#34;:&#34;Point&#34;,&#34;coordinates&#34;:[103.774722,22.351111]}" id="NCID0ENODI" xlink:type="simple">22°21′4″N, 103°46′29″E</named-content></named-content>, 1931 m above sea level), on a larva of <tp:taxon-name><tp:taxon-name-part taxon-name-part-type="family">Noctuidae</tp:taxon-name-part></tp:taxon-name> buried in soil, 31 October 2016, collected by Hong Yu (<abbrev xmlns:xlink="http://www.w3.org/1999/xlink" xlink:title="Yunnan Herbal Herbarium" id="ABBRID0EXODI" xlink:type="simple">YHH</abbrev> 871; living culture: <abbrev xmlns:xlink="http://www.w3.org/1999/xlink" xlink:title="Yunnan Fungal Culture Collection" id="ABBRID0E2ODI" xlink:type="simple">YFCC</abbrev> 871); Laos, Oudomxay Province, Muang Xay County, Nagang Village (<named-content xmlns:xlink="http://www.w3.org/1999/xlink" content-type="dwc:verbatimCoordinates" xlink:type="simple"><named-content content-type="geo-json" specific-use="{&#34;type&#34;:&#34;Point&#34;,&#34;coordinates&#34;:[102.095556,20.714167]}" id="NCID0ECPDI" xlink:type="simple">20°42′51″N, 102°5′44″E</named-content></named-content>, 698 m above sea level), on a larva of <italic><tp:taxon-name><tp:taxon-name-part taxon-name-part-type="genus" reg="Spilosoma">Spilosoma</tp:taxon-name-part></tp:taxon-name></italic>, 29 July 2019, Yao Wang (<abbrev xmlns:xlink="http://www.w3.org/1999/xlink" xlink:title="Yunnan Herbal Herbarium" id="ABBRID0EOPDI" xlink:type="simple">YHH</abbrev> 870; living culture: <abbrev xmlns:xlink="http://www.w3.org/1999/xlink" xlink:title="Yunnan Fungal Culture Collection" id="ABBRID0ESPDI" xlink:type="simple">YFCC</abbrev> 870).</p></tp:treatment-sec><tp:treatment-sec sec-type="comments" id="SECID0EWPDI"><title>Commentary.</title><p>Morphologically, <italic><tp:taxon-name><tp:taxon-name-part taxon-name-part-type="genus" reg="Samsoniella">S.</tp:taxon-name-part><tp:taxon-name-part taxon-name-part-type="species" reg="asiatica">asiatica</tp:taxon-name-part></tp:taxon-name></italic> resembles the phylogenetically closely related sister species <italic><tp:taxon-name><tp:taxon-name-part taxon-name-part-type="genus" reg="Samsoniella">S.</tp:taxon-name-part><tp:taxon-name-part taxon-name-part-type="species" reg="yunnanensis">yunnanensis</tp:taxon-name-part></tp:taxon-name></italic> in producing orange to pink stipes, a mass of conidia toward the apex synnemata and <italic><tp:taxon-name><tp:taxon-name-part taxon-name-part-type="genus" reg="Isaria">Isaria</tp:taxon-name-part></tp:taxon-name></italic>-like asexual conidiogenous structure. Additionally, both of the fungal sexual morphs have not been determined yet. However, <italic><tp:taxon-name><tp:taxon-name-part taxon-name-part-type="genus" reg="Samsoniella">S.</tp:taxon-name-part><tp:taxon-name-part taxon-name-part-type="species" reg="asiatica">asiatica</tp:taxon-name-part></tp:taxon-name></italic> can be distinguished from <italic><tp:taxon-name><tp:taxon-name-part taxon-name-part-type="genus" reg="Samsoniella">S.</tp:taxon-name-part><tp:taxon-name-part taxon-name-part-type="species" reg="yunnanensis">yunnanensis</tp:taxon-name-part></tp:taxon-name></italic> by its shorter phialides (2.7–8.6 µm) and smaller conidia (1.1–1.8 × 0.8–1.2 µm). Ecologically, <italic><tp:taxon-name><tp:taxon-name-part taxon-name-part-type="genus" reg="Samsoniella">S.</tp:taxon-name-part><tp:taxon-name-part taxon-name-part-type="species" reg="asiatica">asiatica</tp:taxon-name-part></tp:taxon-name></italic> has been found to parasitize larvae and pupae of <tp:taxon-name><tp:taxon-name-part taxon-name-part-type="order">Lepidoptera</tp:taxon-name-part></tp:taxon-name>, whereas <italic><tp:taxon-name><tp:taxon-name-part taxon-name-part-type="genus" reg="Samsoniella">S.</tp:taxon-name-part><tp:taxon-name-part taxon-name-part-type="species" reg="yunnanensis">yunnanensis</tp:taxon-name-part></tp:taxon-name></italic> is associated with pupae of <tp:taxon-name><tp:taxon-name-part taxon-name-part-type="family">Limacodidae</tp:taxon-name-part></tp:taxon-name> in cocoons and <italic><tp:taxon-name><tp:taxon-name-part taxon-name-part-type="genus" reg="Cordyceps">Cordyceps</tp:taxon-name-part></tp:taxon-name></italic> spp. (<xref ref-type="bibr" rid="B31">Wang et al. 2020a</xref>). Both morphological and phylogenetic analyses support the idea that this fungus is a distinct species in the genus <italic><tp:taxon-name><tp:taxon-name-part taxon-name-part-type="genus" reg="Samsoniella">Samsoniella</tp:taxon-name-part></tp:taxon-name></italic>.</p></tp:treatment-sec><ref-list><ref id="B31"><mixed-citation xmlns:xlink="http://www.w3.org/1999/xlink" xlink:type="simple"><person-group><name name-style="western"><surname>Wang</surname><given-names>YB</given-names></name><name name-style="western"><surname>Wang</surname><given-names>Y</given-names></name><name name-style="western"><surname>Fan</surname><given-names>Q</given-names></name><name name-style="western"><surname>Duan</surname><given-names>DE</given-names></name><name name-style="western"><surname>Zhang</surname><given-names>GD</given-names></name><name name-style="western"><surname>Dai</surname><given-names>RQ</given-names></name><name name-style="western"><surname>Dai</surname><given-names>YD</given-names></name><name name-style="western"><surname>Zeng</surname><given-names>WB</given-names></name><name name-style="western"><surname>Chen</surname><given-names>ZH</given-names></name><name name-style="western"><surname>Li</surname><given-names>DD</given-names></name><name name-style="western"><surname>Tang</surname><given-names>DX</given-names></name><name name-style="western"><surname>Xu</surname><given-names>ZH</given-names></name><name name-style="western"><surname>Sun</surname><given-names>T</given-names></name><name name-style="western"><surname>Nguyen</surname><given-names>TT</given-names></name><name name-style="western"><surname>Tran</surname><given-names>NL</given-names></name><name name-style="western"><surname>Dao</surname><given-names>VM</given-names></name><name name-style="western"><surname>Zhang</surname><given-names>CM</given-names></name><name name-style="western"><surname>Huang</surname><given-names>LD</given-names></name><name name-style="western"><surname>Liu</surname><given-names>YJ</given-names></name><name name-style="western"><surname>Zhang</surname><given-names>XM</given-names></name><name name-style="western"><surname>Yang</surname><given-names>DR</given-names></name><name name-style="western"><surname>Sanjuan</surname><given-names>T</given-names></name><name name-style="western"><surname>Liu</surname><given-names>XZ</given-names></name><name name-style="western"><surname>Yang</surname><given-names>ZL</given-names></name><name name-style="western"><surname>Yu</surname><given-names>H</given-names></name></person-group> (<year>2020a</year>) <article-title>Multigene phylogeny of the family <tp:taxon-name><tp:taxon-name-part taxon-name-part-type="family">Cordycipitaceae</tp:taxon-name-part></tp:taxon-name> (<tp:taxon-name><tp:taxon-name-part taxon-name-part-type="order">Hypocreales</tp:taxon-name-part></tp:taxon-name>): New taxa and the new systematic position of the Chinese cordycipitoid fungus <italic><tp:taxon-name><tp:taxon-name-part taxon-name-part-type="genus">Paecilomyces</tp:taxon-name-part><tp:taxon-name-part taxon-name-part-type="species">hepiali</tp:taxon-name-part></tp:taxon-name></italic>.</article-title><source>Fungal Diversity</source><volume>103</volume>(<issue>1</issue>): <fpage>1</fpage>–<lpage>46</lpage>. <ext-link xlink:href="10.1007/s13225-020-00457-3" ext-link-type="doi" xlink:type="simple">https://doi.org/10.1007/s13225-020-00457-3</ext-link></mixed-citation></ref></ref-list></tp:taxon-treatment>
