# Supplementary material for: ﻿Phylogeny and species delimitations in the economically, medically, and ecologically important genus Samsoniella (Cordycipitaceae, Hypocreales)
Source: MycoKeys. 2023 Oct 3;99:227–50. doi: 10.3897/mycokeys.99.106474 (PMC10565569; doi:10.3897/mycokeys.99.106474)
Supplement: XML Treatment for Samsoniella aurantia [file mycokeys.99.106474-treatment2.xml]

<!DOCTYPE tp:taxon-treatment
  PUBLIC "-//TaxonX//DTD Taxonomic Treatment Publishing DTD v0 20100105//EN" "tax-treatment-NSO.dtd">
<tp:taxon-treatment xmlns:tp="http://www.plazi.org/taxpub"><tp:treatment-meta><kwd-group><label>Taxon classification</label><kwd>
                <named-content content-type="kingdom">Fungi</named-content>
              </kwd><kwd>
                <named-content content-type="order">Hypocreales</named-content>
              </kwd><kwd>
                <named-content content-type="family">Cordycipitaceae</named-content>
              </kwd></kwd-group><mixed-citation publication-type="journal"><person-group><name><surname>Wang</surname><given-names>Yao</given-names></name><name><surname>Wang</surname><given-names>Zhi-Qin</given-names></name><name><surname>Thanarut</surname><given-names>Chinnapan</given-names></name><name><surname>Dao</surname><given-names>Van-Minh</given-names></name><name><surname>Wang</surname><given-names>Yuan-Bing</given-names></name><name><surname>Yu</surname><given-names>Hong</given-names></name></person-group><article-title>﻿Phylogeny and species delimitations in the economically, medically, and ecologically important genus <italic><tp:taxon-name><tp:taxon-name-part taxon-name-part-type="genus" reg="Samsoniella">Samsoniella</tp:taxon-name-part></tp:taxon-name></italic> (<tp:taxon-name><tp:taxon-name-part taxon-name-part-type="family">Cordycipitaceae</tp:taxon-name-part></tp:taxon-name>, <tp:taxon-name><tp:taxon-name-part taxon-name-part-type="order">Hypocreales</tp:taxon-name-part></tp:taxon-name>)</article-title><source>MycoKeys</source><day>03</day><month>10</month><year>2023</year><volume>99</volume><fpage>227</fpage><lpage>250</lpage><pub-id pub-id-type="doi">10.3897/mycokeys.99.106474</pub-id></mixed-citation></tp:treatment-meta><tp:nomenclature><label>﻿</label><tp:taxon-name>
              <object-id xmlns:xlink="http://www.w3.org/1999/xlink" content-type="arpha" xlink:type="simple">F568AED3-AFC3-5B30-87EB-5281678E1A89</object-id>
              <tp:taxon-name-part taxon-name-part-type="genus" reg="Samsoniella">Samsoniella</tp:taxon-name-part>
              <tp:taxon-name-part taxon-name-part-type="species" reg="aurantia">aurantia</tp:taxon-name-part>
              <object-id xmlns:xlink="http://www.w3.org/1999/xlink" content-type="mycobank" xlink:type="simple"> 823786</object-id>
            </tp:taxon-name><tp:taxon-authority>Mongkolsamrit, Noisripoom, Thanakitpipattana, Spatafora &amp; Luangsa-ard</tp:taxon-authority><xref ref-type="fig" rid="F4">Fig. 4</xref></tp:nomenclature><tp:treatment-sec sec-type="material" id="SECID0EOUDI"><title>Type.</title><p>Thailand (holotype: BBH 33739; ex-type living culture: TBRC 7271).</p><fig id="F4" position="float" orientation="portrait"><object-id xmlns:xlink="http://www.w3.org/1999/xlink" content-type="doi" xlink:type="simple">10.3897/mycokeys.99.106474.figure4</object-id><object-id xmlns:xlink="http://www.w3.org/1999/xlink" content-type="arpha" xlink:type="simple">58DF16F7-C462-54F2-BBA2-61995F4A828E</object-id><label>Figure 4.</label><caption><p><italic><tp:taxon-name><tp:taxon-name-part taxon-name-part-type="genus" reg="Samsoniella">Samsoniella</tp:taxon-name-part><tp:taxon-name-part taxon-name-part-type="species" reg="aurantia">aurantia</tp:taxon-name-part></tp:taxon-name></italic><bold>A, B</bold> perithecial stromata as encountered in the field <bold>C, D</bold> fungus on the pupae of <tp:taxon-name><tp:taxon-name-part taxon-name-part-type="family">Limacodidae</tp:taxon-name-part></tp:taxon-name> inhabiting cocoons <bold>E, F</bold> synnemata arising from lepidopteran larvae <bold>G, H</bold> Perithecia <bold>I–K</bold> asci <bold>L</bold> colony as obversed on <abbrev xmlns:xlink="http://www.w3.org/1999/xlink" xlink:title="potato dextrose agar" id="ABBRID0EXVDI" xlink:type="simple">PDA</abbrev>. Scale bars: 10 mm (<bold>C, D, F</bold>); 5 mm (<bold>E</bold>); 200 µm (<bold>G</bold>); 100 µm (<bold>H</bold>); 10 µm (<bold>I, J, K</bold>); 20 mm (<bold>L</bold>).</p></caption><graphic xmlns:xlink="http://www.w3.org/1999/xlink" xlink:href="mycokeys-99-227-g004.jpg" position="float" orientation="portrait" xlink:type="simple" id="oo_915714.jpg"><uri content-type="original_file" xlink:type="simple">https://binary.pensoft.net/fig/915714</uri></graphic></fig></tp:treatment-sec><tp:treatment-sec sec-type="description" id="SECID0EMWDI"><title>Description.</title><p><bold>Teleomorph</bold>: Stromata arising from lepidopteran insects, gregarious, branched or unbranched, up to 8.8–63.8 mm long. Stipes fleshly, flexuous, yellowish to orange, cylindrical to clavate, 4.1–49.1 × 0.2–2.3 mm. Fertile parts reddish orange, clavate, lateral side usually have a longitudinal section without producing perithecia, 3.8–17.7 × 0.8–4.1 mm. Perithecia crowded, superficial, narrowly ovoid to fusiform, 302.7–449.7 × 105.3–164.9 µm. Asci hyaline, cylindrical, 8‐spored, 92–190 × 1.8–3.6 μm. Apical caps prominent, hemiglobose, 2.1–3.4 µm wide, 1.2–2.3 µm high. Ascospores not observed. <bold>Anamorph</bold>: See <xref ref-type="bibr" rid="B14">Mongkolsamrit et al. (2018)</xref>. The following descriptions are based on other specimens examined from China. Synnemata arising from lepidopteran larvae. Synnemata erect, flexuous, irregularly branched, white or pale orange, 7.7–32.6 × 0.2–2.1 mm. Stipes cylindrical, producing a mass of conidia at the branches of synnemata, powdery and floccose. Colonies on <abbrev xmlns:xlink="http://www.w3.org/1999/xlink" xlink:title="potato dextrose agar" id="ABBRID0E1WDI" xlink:type="simple">PDA</abbrev> moderately fast-growing, 26–30 mm diameter in 14 days at 25 °C, light orange to orange, consisting of a basal felt and cottony, sporulating abundantly at the centrum, reverse yellowish, turning deep yellow. Synnemata emerging after 25 days, solitary, unbranched. Size and shape of phialides and conidia similar to that of <italic><tp:taxon-name><tp:taxon-name-part taxon-name-part-type="genus" reg="Samsoniella">S.</tp:taxon-name-part><tp:taxon-name-part taxon-name-part-type="species" reg="aurantia">aurantia</tp:taxon-name-part></tp:taxon-name></italic> ex-type isolate (TBRC 7271).</p></tp:treatment-sec><tp:treatment-sec sec-type="distribution" id="SECID0EJXDI"><title>Distribution.</title><p>Chiang Mai Province, Thailand; Guizhou and Yunnan Province, China; Lao Cai Province, Vietnam.</p></tp:treatment-sec><tp:treatment-sec sec-type="material" id="SECID0EOXDI"><title>Materials examined.</title><p>China, Yunnan Province, Zhaotong City, Shuifu County, Taiping Town, Tongluoba National Forest Park (2<named-content xmlns:xlink="http://www.w3.org/1999/xlink" content-type="dwc:verbatimCoordinates" xlink:type="simple"><named-content content-type="geo-json" specific-use="{&#34;type&#34;:&#34;Point&#34;,&#34;coordinates&#34;:[104.150000,8.410000]}" id="NCID0EXXDI" xlink:type="simple">8°24′36″N, 104°9′0″</named-content></named-content>E, 1750 m above sea level), on larvae of <tp:taxon-name><tp:taxon-name-part taxon-name-part-type="family">Hepialidae</tp:taxon-name-part></tp:taxon-name> living in Qiongzhuea tumidinoda forests, 20 June 2015, collected by Hong Yu (<abbrev xmlns:xlink="http://www.w3.org/1999/xlink" xlink:title="Yunnan Herbal Herbarium" id="ABBRID0EBYDI" xlink:type="simple">YHH</abbrev> 874, <abbrev xmlns:xlink="http://www.w3.org/1999/xlink" xlink:title="Yunnan Herbal Herbarium" id="ABBRID0EFYDI" xlink:type="simple">YHH</abbrev> 890–<abbrev xmlns:xlink="http://www.w3.org/1999/xlink" xlink:title="Yunnan Herbal Herbarium" id="ABBRID0EJYDI" xlink:type="simple">YHH</abbrev> 893; living culture: 874). Vietnam, Lao Cai Province, Sa Pa District, Hoang Lien Mountains (<named-content xmlns:xlink="http://www.w3.org/1999/xlink" content-type="dwc:verbatimCoordinates" xlink:type="simple"><named-content content-type="geo-json" specific-use="{&#34;type&#34;:&#34;Point&#34;,&#34;coordinates&#34;:[103.774722,22.352222]}" id="NCID0EQYDI" xlink:type="simple">22°21′8″N, 103°46′29″E</named-content></named-content>, 1900 m above sea level), on a pupa of <tp:taxon-name><tp:taxon-name-part taxon-name-part-type="family">Limacodidae</tp:taxon-name-part></tp:taxon-name> in a cocoon buried in soil, 31 October 2016, Hong Yu (<abbrev xmlns:xlink="http://www.w3.org/1999/xlink" xlink:title="Yunnan Herbal Herbarium" id="ABBRID0E1YDI" xlink:type="simple">YHH</abbrev> 880, <abbrev xmlns:xlink="http://www.w3.org/1999/xlink" xlink:title="Yunnan Herbal Herbarium" id="ABBRID0E5YDI" xlink:type="simple">YHH</abbrev> 894; living culture: <abbrev xmlns:xlink="http://www.w3.org/1999/xlink" xlink:title="Yunnan Fungal Culture Collection" id="ABBRID0ECZDI" xlink:type="simple">YFCC</abbrev> 880). Thailand, Chiang Mai Province, Chiang Mai City, Queen Sirikit Botanic Garden (536 m above sea level), on lepidopteran larvae in leaf litter, 26 August 2018, Yao Wang (<abbrev xmlns:xlink="http://www.w3.org/1999/xlink" xlink:title="Yunnan Herbal Herbarium" id="ABBRID0EGZDI" xlink:type="simple">YHH</abbrev> 895–<abbrev xmlns:xlink="http://www.w3.org/1999/xlink" xlink:title="Yunnan Herbal Herbarium" id="ABBRID0EKZDI" xlink:type="simple">YHH</abbrev> 896).</p></tp:treatment-sec><tp:treatment-sec sec-type="comments" id="SECID0EOZDI"><title>Commentary.</title><p>Numerous species of <italic><tp:taxon-name><tp:taxon-name-part taxon-name-part-type="genus" reg="Samsoniella">Samsoniella</tp:taxon-name-part></tp:taxon-name></italic> were described originally from asexual morphs, including <italic><tp:taxon-name><tp:taxon-name-part taxon-name-part-type="genus" reg="Samsoniella">S.</tp:taxon-name-part><tp:taxon-name-part taxon-name-part-type="species" reg="aurantia">aurantia</tp:taxon-name-part></tp:taxon-name></italic> from Thailand (<xref ref-type="bibr" rid="B14">Mongkolsamrit et al. 2018</xref>; <xref ref-type="bibr" rid="B31">Wang et al. 2020a</xref>; <xref ref-type="bibr" rid="B4">Chen et al. 2022</xref>; <xref ref-type="bibr" rid="B32">Wang et al. 2022</xref>). <xref ref-type="bibr" rid="B3">Chen et al. (2021)</xref> reported <italic><tp:taxon-name><tp:taxon-name-part taxon-name-part-type="genus" reg="Samsoniella">S.</tp:taxon-name-part><tp:taxon-name-part taxon-name-part-type="species" reg="aurantia">aurantia</tp:taxon-name-part></tp:taxon-name></italic> isolated from a lepidopteran pupa as a new record for China. However, its sexual morph was undetermined in these studies. The present study is the first to report the teleomorph reproductive stage for <italic><tp:taxon-name><tp:taxon-name-part taxon-name-part-type="genus" reg="Samsoniella">S.</tp:taxon-name-part><tp:taxon-name-part taxon-name-part-type="species" reg="aurantia">aurantia</tp:taxon-name-part></tp:taxon-name></italic>. <italic><tp:taxon-name><tp:taxon-name-part taxon-name-part-type="genus" reg="Samsoniella">Samsoniella</tp:taxon-name-part><tp:taxon-name-part taxon-name-part-type="species" reg="aurantia">aurantia</tp:taxon-name-part></tp:taxon-name></italic> has fleshy stromata, clavate fertile parts, superficial perithecia, and cylindrical asci with bola‐shaped ascospores. However, <italic><tp:taxon-name><tp:taxon-name-part taxon-name-part-type="genus" reg="Samsoniella">S.</tp:taxon-name-part><tp:taxon-name-part taxon-name-part-type="species" reg="aurantia">aurantia</tp:taxon-name-part></tp:taxon-name></italic> differs from other teleomorph species by its phylogenetic placement in the genus by having abundant long stromata extruded from the entire body of lepidopteran insects and by shorter asci measuring 92–190 µm.</p></tp:treatment-sec><ref-list><ref id="B14"><mixed-citation xmlns:xlink="http://www.w3.org/1999/xlink" xlink:type="simple"><person-group><name name-style="western"><surname>Mongkolsamrit</surname><given-names>S</given-names></name><name name-style="western"><surname>Noisripoom</surname><given-names>W</given-names></name><name name-style="western"><surname>Thanakitpipattana</surname><given-names>D</given-names></name><name name-style="western"><surname>Wutikhun</surname><given-names>T</given-names></name><name name-style="western"><surname>Spatafora</surname><given-names>JW</given-names></name><name name-style="western"><surname>Luangsa-ard</surname><given-names>J</given-names></name></person-group> (<year>2018</year>) <article-title>Disentangling cryptic species with isaria-like morphs in <tp:taxon-name><tp:taxon-name-part taxon-name-part-type="family">Cordycipitaceae</tp:taxon-name-part></tp:taxon-name>.</article-title><source>Mycologia</source><volume>110</volume>(<issue>1</issue>): <fpage>230</fpage>–<lpage>257</lpage>. <ext-link xlink:href="10.1080/00275514.2018.1446651" ext-link-type="doi" xlink:type="simple">https://doi.org/10.1080/00275514.2018.1446651</ext-link></mixed-citation></ref><ref id="B31"><mixed-citation xmlns:xlink="http://www.w3.org/1999/xlink" xlink:type="simple"><person-group><name name-style="western"><surname>Wang</surname><given-names>YB</given-names></name><name name-style="western"><surname>Wang</surname><given-names>Y</given-names></name><name name-style="western"><surname>Fan</surname><given-names>Q</given-names></name><name name-style="western"><surname>Duan</surname><given-names>DE</given-names></name><name name-style="western"><surname>Zhang</surname><given-names>GD</given-names></name><name name-style="western"><surname>Dai</surname><given-names>RQ</given-names></name><name name-style="western"><surname>Dai</surname><given-names>YD</given-names></name><name name-style="western"><surname>Zeng</surname><given-names>WB</given-names></name><name name-style="western"><surname>Chen</surname><given-names>ZH</given-names></name><name name-style="western"><surname>Li</surname><given-names>DD</given-names></name><name name-style="western"><surname>Tang</surname><given-names>DX</given-names></name><name name-style="western"><surname>Xu</surname><given-names>ZH</given-names></name><name name-style="western"><surname>Sun</surname><given-names>T</given-names></name><name name-style="western"><surname>Nguyen</surname><given-names>TT</given-names></name><name name-style="western"><surname>Tran</surname><given-names>NL</given-names></name><name name-style="western"><surname>Dao</surname><given-names>VM</given-names></name><name name-style="western"><surname>Zhang</surname><given-names>CM</given-names></name><name name-style="western"><surname>Huang</surname><given-names>LD</given-names></name><name name-style="western"><surname>Liu</surname><given-names>YJ</given-names></name><name name-style="western"><surname>Zhang</surname><given-names>XM</given-names></name><name name-style="western"><surname>Yang</surname><given-names>DR</given-names></name><name name-style="western"><surname>Sanjuan</surname><given-names>T</given-names></name><name name-style="western"><surname>Liu</surname><given-names>XZ</given-names></name><name name-style="western"><surname>Yang</surname><given-names>ZL</given-names></name><name name-style="western"><surname>Yu</surname><given-names>H</given-names></name></person-group> (<year>2020a</year>) <article-title>Multigene phylogeny of the family <tp:taxon-name><tp:taxon-name-part taxon-name-part-type="family">Cordycipitaceae</tp:taxon-name-part></tp:taxon-name> (<tp:taxon-name><tp:taxon-name-part taxon-name-part-type="order">Hypocreales</tp:taxon-name-part></tp:taxon-name>): New taxa and the new systematic position of the Chinese cordycipitoid fungus <italic><tp:taxon-name><tp:taxon-name-part taxon-name-part-type="genus">Paecilomyces</tp:taxon-name-part><tp:taxon-name-part taxon-name-part-type="species">hepiali</tp:taxon-name-part></tp:taxon-name></italic>.</article-title><source>Fungal Diversity</source><volume>103</volume>(<issue>1</issue>): <fpage>1</fpage>–<lpage>46</lpage>. <ext-link xlink:href="10.1007/s13225-020-00457-3" ext-link-type="doi" xlink:type="simple">https://doi.org/10.1007/s13225-020-00457-3</ext-link></mixed-citation></ref><ref id="B4"><mixed-citation xmlns:xlink="http://www.w3.org/1999/xlink" xlink:type="simple"><person-group><name name-style="western"><surname>Chen</surname><given-names>WH</given-names></name><name name-style="western"><surname>Liang</surname><given-names>JD</given-names></name><name name-style="western"><surname>Ren</surname><given-names>XX</given-names></name><name name-style="western"><surname>Zhao</surname><given-names>JH</given-names></name><name name-style="western"><surname>Han</surname><given-names>YF</given-names></name><name name-style="western"><surname>Liang</surname><given-names>ZQ</given-names></name></person-group> (<year>2022</year>) Species diversity of <italic><tp:taxon-name><tp:taxon-name-part taxon-name-part-type="genus">Cordyceps</tp:taxon-name-part></tp:taxon-name></italic>-like fungi in the Tiankeng Karst region of China. Microbiology Spectrum 10(5): e01975–e22. <ext-link xlink:href="10.1128/spectrum.01975-22" ext-link-type="doi" xlink:type="simple">https://doi.org/10.1128/spectrum.01975-22</ext-link></mixed-citation></ref><ref id="B32"><mixed-citation xmlns:xlink="http://www.w3.org/1999/xlink" xlink:type="simple"><person-group><name name-style="western"><surname>Wang</surname><given-names>ZQ</given-names></name><name name-style="western"><surname>Wang</surname><given-names>Y</given-names></name><name name-style="western"><surname>Dong</surname><given-names>QY</given-names></name><name name-style="western"><surname>Fan</surname><given-names>Q</given-names></name><name name-style="western"><surname>Dao</surname><given-names>V-M</given-names></name><name name-style="western"><surname>Yu</surname><given-names>H</given-names></name></person-group> (<year>2022</year>) <article-title>Morphological and phylogenetic characterization reveals five new species of <italic><tp:taxon-name><tp:taxon-name-part taxon-name-part-type="genus">Samsoniella</tp:taxon-name-part></tp:taxon-name></italic> (<tp:taxon-name><tp:taxon-name-part taxon-name-part-type="family">Cordycipitaceae</tp:taxon-name-part></tp:taxon-name>, <tp:taxon-name><tp:taxon-name-part taxon-name-part-type="order">Hypocreales</tp:taxon-name-part></tp:taxon-name>).</article-title><source>Journal of <tp:taxon-name><tp:taxon-name-part taxon-name-part-type="kingdom">Fungi</tp:taxon-name-part></tp:taxon-name> (Basel, Switzerland)</source><volume>8</volume>(<issue>7</issue>): <fpage>747</fpage>. <ext-link xlink:href="10.3390/jof8070747" ext-link-type="doi" xlink:type="simple">https://doi.org/10.3390/jof8070747</ext-link></mixed-citation></ref><ref id="B3"><mixed-citation xmlns:xlink="http://www.w3.org/1999/xlink" xlink:type="simple"><person-group><name name-style="western"><surname>Chen</surname><given-names>WH</given-names></name><name name-style="western"><surname>Liang</surname><given-names>JD</given-names></name><name name-style="western"><surname>Ren</surname><given-names>XX</given-names></name><name name-style="western"><surname>Zhao</surname><given-names>JH</given-names></name><name name-style="western"><surname>Han</surname><given-names>YF</given-names></name><name name-style="western"><surname>Liang</surname><given-names>ZQ</given-names></name></person-group> (<year>2021</year>) <article-title>Cryptic diversity of <italic><tp:taxon-name><tp:taxon-name-part taxon-name-part-type="genus">Isaria</tp:taxon-name-part></tp:taxon-name></italic>-like species in Guizhou, China.</article-title><source>Life (Basel, Switzerland)</source><volume>11</volume>(<issue>10</issue>): <fpage>1093</fpage>. <ext-link xlink:href="10.3390/life11101093" ext-link-type="doi" xlink:type="simple">https://doi.org/10.3390/life11101093</ext-link></mixed-citation></ref></ref-list></tp:taxon-treatment>
