# Supplementary material for: ﻿Phylogeny and species delimitations in the economically, medically, and ecologically important genus Samsoniella (Cordycipitaceae, Hypocreales)
Source: MycoKeys. 2023 Oct 3;99:227–50. doi: 10.3897/mycokeys.99.106474 (PMC10565569; doi:10.3897/mycokeys.99.106474)
Supplement: XML Treatment for Samsoniella hepiali [file mycokeys.99.106474-treatment3.xml]

<!DOCTYPE tp:taxon-treatment
  PUBLIC "-//TaxonX//DTD Taxonomic Treatment Publishing DTD v0 20100105//EN" "tax-treatment-NSO.dtd">
<tp:taxon-treatment xmlns:tp="http://www.plazi.org/taxpub"><tp:treatment-meta><kwd-group><label>Taxon classification</label><kwd>
                <named-content content-type="kingdom">Fungi</named-content>
              </kwd><kwd>
                <named-content content-type="order">Hypocreales</named-content>
              </kwd><kwd>
                <named-content content-type="family">Cordycipitaceae</named-content>
              </kwd></kwd-group><mixed-citation publication-type="journal"><person-group><name><surname>Wang</surname><given-names>Yao</given-names></name><name><surname>Wang</surname><given-names>Zhi-Qin</given-names></name><name><surname>Thanarut</surname><given-names>Chinnapan</given-names></name><name><surname>Dao</surname><given-names>Van-Minh</given-names></name><name><surname>Wang</surname><given-names>Yuan-Bing</given-names></name><name><surname>Yu</surname><given-names>Hong</given-names></name></person-group><article-title>﻿Phylogeny and species delimitations in the economically, medically, and ecologically important genus <italic><tp:taxon-name><tp:taxon-name-part taxon-name-part-type="genus" reg="Samsoniella">Samsoniella</tp:taxon-name-part></tp:taxon-name></italic> (<tp:taxon-name><tp:taxon-name-part taxon-name-part-type="family">Cordycipitaceae</tp:taxon-name-part></tp:taxon-name>, <tp:taxon-name><tp:taxon-name-part taxon-name-part-type="order">Hypocreales</tp:taxon-name-part></tp:taxon-name>)</article-title><source>MycoKeys</source><day>03</day><month>10</month><year>2023</year><volume>99</volume><fpage>227</fpage><lpage>250</lpage><pub-id pub-id-type="doi">10.3897/mycokeys.99.106474</pub-id></mixed-citation></tp:treatment-meta><tp:nomenclature><label>﻿</label><tp:taxon-name>
              <object-id xmlns:xlink="http://www.w3.org/1999/xlink" content-type="arpha" xlink:type="simple">672867BB-8E9B-5B00-908E-B74FCAFC4EFC</object-id>
              <tp:taxon-name-part taxon-name-part-type="genus" reg="Samsoniella">Samsoniella</tp:taxon-name-part>
              <tp:taxon-name-part taxon-name-part-type="species" reg="hepiali">hepiali</tp:taxon-name-part>
              <object-id xmlns:xlink="http://www.w3.org/1999/xlink" content-type="mycobank" xlink:type="simple"> 833114</object-id>
            </tp:taxon-name><tp:taxon-authority>(Q.T. Chen &amp; R.Q. Dai ex R.Q. Dai et al.) H. Yu, R.Q. Dai, Y.B. Wang, Y. Wang &amp; Zhu L. Yang</tp:taxon-authority><xref ref-type="fig" rid="F5">Fig. 5</xref></tp:nomenclature><tp:treatment-sec sec-type="material" id="SECID0ET4DI"><title>Type.</title><p>China (holotype: IMM 82-2 = CHICMM 82-2; ex-type living culture: ICMM 82-2).</p><fig id="F5" position="float" orientation="portrait"><object-id xmlns:xlink="http://www.w3.org/1999/xlink" content-type="doi" xlink:type="simple">10.3897/mycokeys.99.106474.figure5</object-id><object-id xmlns:xlink="http://www.w3.org/1999/xlink" content-type="arpha" xlink:type="simple">67109788-BFC4-542B-966D-26CF7C3DFFAD</object-id><label>Figure 5.</label><caption><p><italic><tp:taxon-name><tp:taxon-name-part taxon-name-part-type="genus" reg="Samsoniella">Samsoniella</tp:taxon-name-part><tp:taxon-name-part taxon-name-part-type="species" reg="hepiali">hepiali</tp:taxon-name-part></tp:taxon-name></italic><bold>A</bold> stromata of fungus arising from lepidopteran pupa <bold>B</bold> stromata and synnemata arising from lepidopteran pupa <bold>C, D</bold> perithecia <bold>E, F</bold> asci <bold>G</bold> colony as obversed on <abbrev xmlns:xlink="http://www.w3.org/1999/xlink" xlink:title="potato dextrose agar" id="ABBRID0EV5DI" xlink:type="simple">PDA</abbrev> medium <bold>H–L</bold> conidiophores, phialides and conidia on <abbrev xmlns:xlink="http://www.w3.org/1999/xlink" xlink:title="potato dextrose agar" id="ABBRID0E25DI" xlink:type="simple">PDA</abbrev>. Scale bars: 10 mm (<bold>A, B</bold>); 300 µm (<bold>C</bold>); 100 µm (<bold>D</bold>); 20 µm (<bold>E, F</bold>); 20 mm (<bold>G</bold>); 10 µm (<bold>H, I</bold>); 5 µm (<bold>J, K</bold>).</p></caption><graphic xmlns:xlink="http://www.w3.org/1999/xlink" xlink:href="mycokeys-99-227-g005.jpg" position="float" orientation="portrait" xlink:type="simple" id="oo_915715.jpg"><uri content-type="original_file" xlink:type="simple">https://binary.pensoft.net/fig/915715</uri></graphic></fig></tp:treatment-sec><tp:treatment-sec sec-type="description" id="SECID0ES6DI"><title>Description.</title><p><bold>Teleomorph</bold>: Stromata from the whole body of lepidopteran pupae, gregarious, generally unbranched, up to 5–23 mm long. Stipes fleshly, flexuous or erect, yellowish to orange, cylindrical to clavate, 2.5–15.5 × 0.9–4.6 mm. Fertile parts orange, clavate, lateral side usually have a longitudinal section without producing perithecia, 1.3–8.5 × 0.8–5.2 mm. Perithecia crowded, superficial, narrowly ovoid to fusiform, 277.9–355.3 × 116.3–199.6 µm. Asci hyaline, cylindrical, 8‐spored, 145–300 × 3.5–5 μm. Apical caps prominent, hemiglobose, 2.5–4 µm wide, 2.4–3.2 µm high. Ascospores hyaline, bola‐shaped, septate, 120–240 × 0.8–1.5 μm. <bold>Anamorph</bold>: See <xref ref-type="bibr" rid="B31">Wang et al. (2020a)</xref>. The following descriptions are based on other specimens examined from Vietnam. Synnemata arising from the whole body of lepidopteran pupae, branched or unbranched, 5–20 mm long. Stipes cylindrical or clavate, 0.6–4.2 mm wide, with powdery conidia at the apex, white to yellowish. Colonies on <abbrev xmlns:xlink="http://www.w3.org/1999/xlink" xlink:title="potato dextrose agar" id="ABBRID0EBAAK" xlink:type="simple">PDA</abbrev> moderately fast-growing, 32–45 mm diameter in 14 days at 25 °C, white to yellowish, cottony, with high mycelial density, reverse white to pale yellow, turning orange when old. Hyphae smooth-walled, branched, septate, hyaline, 0.9–2.3 µm wide. Conidiophores smooth-walled, cylindrical, solitary, 3.9–10.2 × 1.5–1.9 µm. Phialides on conidiophores verticillate, usually in whorls of two to five, or solitary on hyphae, 5.7–10.9 µm long, basal portion cylindrical to narrowly lageniform, tapering gradually or abruptly toward the apex, from 1.4–1.9 µm wide (base) to 0.5–0.9 µm wide (apex). Conidia smooth and hyaline, fusiform or oval, one-celled, 1.9–2.8 × 1.0–1.6 µm, often in chains. Size and shape of phialides and conidia similar in culture and on natural substratum.</p></tp:treatment-sec><tp:treatment-sec sec-type="distribution" id="SECID0EFAAK"><title>Distribution.</title><p>Yunnan, Qinghai, Anhui and Guizhou Province, China; Lao Cai Province, Vietnam; Buenos Aires City, Argentina.</p></tp:treatment-sec><tp:treatment-sec sec-type="material" id="SECID0EKAAK"><title>Materials examined.</title><p>Vietnam, Lao Cai Province, Sa Pa District, Hoang Lien Mountains (<named-content xmlns:xlink="http://www.w3.org/1999/xlink" content-type="dwc:verbatimCoordinates" xlink:type="simple"><named-content content-type="geo-json" specific-use="{&#34;type&#34;:&#34;Point&#34;,&#34;coordinates&#34;:[103.774722,22.352778]}" id="NCID0ETAAK" xlink:type="simple">22°21′10″N, 103°46′29″E</named-content></named-content>, 1989 m above sea level), on pupae of <tp:taxon-name><tp:taxon-name-part taxon-name-part-type="family">Hepialidae</tp:taxon-name-part></tp:taxon-name> buried in soil, 30 October 2016, collected by Hong Yu (<abbrev xmlns:xlink="http://www.w3.org/1999/xlink" xlink:title="Yunnan Herbal Herbarium" id="ABBRID0E4AAK" xlink:type="simple">YHH</abbrev> 868, <abbrev xmlns:xlink="http://www.w3.org/1999/xlink" xlink:title="Yunnan Herbal Herbarium" id="ABBRID0EBBAK" xlink:type="simple">YHH</abbrev> 897–<abbrev xmlns:xlink="http://www.w3.org/1999/xlink" xlink:title="Yunnan Herbal Herbarium" id="ABBRID0EFBAK" xlink:type="simple">YHH</abbrev> 899; living culture: <abbrev xmlns:xlink="http://www.w3.org/1999/xlink" xlink:title="Yunnan Fungal Culture Collection" id="ABBRID0EJBAK" xlink:type="simple">YFCC</abbrev> 868, <abbrev xmlns:xlink="http://www.w3.org/1999/xlink" xlink:title="Yunnan Fungal Culture Collection" id="ABBRID0ENBAK" xlink:type="simple">YFCC</abbrev> 897–<abbrev xmlns:xlink="http://www.w3.org/1999/xlink" xlink:title="Yunnan Fungal Culture Collection" id="ABBRID0ERBAK" xlink:type="simple">YFCC</abbrev> 899).</p></tp:treatment-sec><tp:treatment-sec sec-type="comments" id="SECID0EVBAK"><title>Commentary.</title><p>The strain (<abbrev xmlns:xlink="http://www.w3.org/1999/xlink" xlink:title="Yunnan Fungal Culture Collection" id="ABBRID0E2BAK" xlink:type="simple">YFCC</abbrev> 868) isolated from the pupa of <tp:taxon-name><tp:taxon-name-part taxon-name-part-type="family">Hepialidae</tp:taxon-name-part></tp:taxon-name> from Vietnam formed a well-supported clade with <italic><tp:taxon-name><tp:taxon-name-part taxon-name-part-type="genus" reg="Samsoniella">S.</tp:taxon-name-part><tp:taxon-name-part taxon-name-part-type="species" reg="hepiali">hepiali</tp:taxon-name-part></tp:taxon-name></italic> ex-type isolate (ICMM 82-2) (Fig. <xref ref-type="fig" rid="F2">2</xref>). Based on microscopic observation, the strain <abbrev xmlns:xlink="http://www.w3.org/1999/xlink" xlink:title="Yunnan Fungal Culture Collection" id="ABBRID0ETCAK" xlink:type="simple">YFCC</abbrev> 868 displayed typical morphological characteristics of anamorphs found in species of <italic><tp:taxon-name><tp:taxon-name-part taxon-name-part-type="genus" reg="Samsoniella">Samsoniella</tp:taxon-name-part></tp:taxon-name></italic>. For <abbrev xmlns:xlink="http://www.w3.org/1999/xlink" xlink:title="Yunnan Fungal Culture Collection" id="ABBRID0E5CAK" xlink:type="simple">YFCC</abbrev> 868, the size and shape of phialides and conidia were similar to those of <italic><tp:taxon-name><tp:taxon-name-part taxon-name-part-type="genus" reg="Samsoniella">S.</tp:taxon-name-part><tp:taxon-name-part taxon-name-part-type="species" reg="hepiali">hepiali</tp:taxon-name-part></tp:taxon-name></italic> as described by Wang YB et al. (2020b). Both morphological study and phylogenetic analyses supported the isolate <abbrev xmlns:xlink="http://www.w3.org/1999/xlink" xlink:title="Yunnan Fungal Culture Collection" id="ABBRID0ENDAK" xlink:type="simple">YFCC</abbrev> 868 as being <italic><tp:taxon-name><tp:taxon-name-part taxon-name-part-type="genus" reg="Samsoniella">S.</tp:taxon-name-part><tp:taxon-name-part taxon-name-part-type="species" reg="hepiali">hepiali</tp:taxon-name-part></tp:taxon-name></italic>.</p><p>In the current study, the sexual morph of <italic><tp:taxon-name><tp:taxon-name-part taxon-name-part-type="genus" reg="Samsoniella">S.</tp:taxon-name-part><tp:taxon-name-part taxon-name-part-type="species" reg="hepiali">hepiali</tp:taxon-name-part></tp:taxon-name></italic> was first reported. As for other teleomorph species of <italic><tp:taxon-name><tp:taxon-name-part taxon-name-part-type="genus" reg="Samsoniella">Samsoniella</tp:taxon-name-part></tp:taxon-name></italic>, <italic><tp:taxon-name><tp:taxon-name-part taxon-name-part-type="genus" reg="Samsoniella">S.</tp:taxon-name-part><tp:taxon-name-part taxon-name-part-type="species" reg="hepiali">hepiali</tp:taxon-name-part></tp:taxon-name></italic> has fleshy stromata, clavate fertile parts, superficial perithecia, and cylindrical asci with bola‐shaped ascospores. Among these species, only three, namely, <italic><tp:taxon-name><tp:taxon-name-part taxon-name-part-type="genus" reg="Samsoniella">S.</tp:taxon-name-part><tp:taxon-name-part taxon-name-part-type="species" reg="cardinalis">cardinalis</tp:taxon-name-part></tp:taxon-name></italic>, <italic><tp:taxon-name><tp:taxon-name-part taxon-name-part-type="genus" reg="Samsoniella">S.</tp:taxon-name-part><tp:taxon-name-part taxon-name-part-type="species" reg="hepiali">hepiali</tp:taxon-name-part></tp:taxon-name></italic>, and <italic><tp:taxon-name><tp:taxon-name-part taxon-name-part-type="genus" reg="Samsoniella">S.</tp:taxon-name-part><tp:taxon-name-part taxon-name-part-type="species" reg="kunmingensis">kunmingensis</tp:taxon-name-part></tp:taxon-name></italic>, have short stromata (<xref ref-type="bibr" rid="B31">Wang et al. 2020a</xref>; <xref ref-type="bibr" rid="B32">Wang et al. 2022</xref>). However, <italic><tp:taxon-name><tp:taxon-name-part taxon-name-part-type="genus" reg="Samsoniella">S.</tp:taxon-name-part><tp:taxon-name-part taxon-name-part-type="species" reg="hepiali">hepiali</tp:taxon-name-part></tp:taxon-name></italic> differs from <italic><tp:taxon-name><tp:taxon-name-part taxon-name-part-type="genus" reg="Samsoniella">S.</tp:taxon-name-part><tp:taxon-name-part taxon-name-part-type="species" reg="cardinalis">cardinalis</tp:taxon-name-part></tp:taxon-name></italic> and <italic><tp:taxon-name><tp:taxon-name-part taxon-name-part-type="genus" reg="Samsoniella">S.</tp:taxon-name-part><tp:taxon-name-part taxon-name-part-type="species" reg="kunmingensis">kunmingensis</tp:taxon-name-part></tp:taxon-name></italic> by having abundant stromata extruded from the entire body of lepidopteran insects and by having clavate fertile parts with orange color.</p></tp:treatment-sec><tp:treatment-sec><!--Section generated to contain objects referenced in tp:taxon-treatment.--><fig id="F2" position="float" orientation="portrait"><object-id xmlns:xlink="http://www.w3.org/1999/xlink" content-type="doi" xlink:type="simple">10.3897/mycokeys.99.106474.figure2</object-id><object-id xmlns:xlink="http://www.w3.org/1999/xlink" content-type="arpha" xlink:type="simple">57CB359B-C076-5FBD-B6C4-F3EE840F0E91</object-id><label>Figure 2.</label><caption><p>Phylogenetic tree of <italic><tp:taxon-name><tp:taxon-name-part taxon-name-part-type="genus" reg="Samsoniella">Samsoniella</tp:taxon-name-part></tp:taxon-name></italic> based on Bayesian inference and Maximum Likelihood analyses of a 4-locus (5P_<italic>TEF</italic>, 3P_<italic>TEF</italic>, <italic><abbrev xmlns:xlink="http://www.w3.org/1999/xlink" xlink:title="RNA polymerase II largest subunit" id="ABBRID0ESFDI" xlink:type="simple">RPB1</abbrev></italic> and <italic>MCM7</italic>) dataset. No significant differences in topology are observed between BI and <abbrev xmlns:xlink="http://www.w3.org/1999/xlink" xlink:title="Maximum likelihood" id="ABBRID0EYFDI" xlink:type="simple">ML</abbrev> (IQ-TREE) phylogenies. Numbers at the branches indicate support values (BI-PP/RAxML-BS/IQ-TREE-BS) above 0.7/70%/70%. Isolates in bold type are those analyzed in this study.</p></caption><graphic xmlns:xlink="http://www.w3.org/1999/xlink" xlink:href="mycokeys-99-227-g002.jpg" position="float" orientation="portrait" xlink:type="simple" id="oo_915712.jpg"><uri content-type="original_file" xlink:type="simple">https://binary.pensoft.net/fig/915712</uri></graphic></fig></tp:treatment-sec><ref-list><ref id="B31"><mixed-citation xmlns:xlink="http://www.w3.org/1999/xlink" xlink:type="simple"><person-group><name name-style="western"><surname>Wang</surname><given-names>YB</given-names></name><name name-style="western"><surname>Wang</surname><given-names>Y</given-names></name><name name-style="western"><surname>Fan</surname><given-names>Q</given-names></name><name name-style="western"><surname>Duan</surname><given-names>DE</given-names></name><name name-style="western"><surname>Zhang</surname><given-names>GD</given-names></name><name name-style="western"><surname>Dai</surname><given-names>RQ</given-names></name><name name-style="western"><surname>Dai</surname><given-names>YD</given-names></name><name name-style="western"><surname>Zeng</surname><given-names>WB</given-names></name><name name-style="western"><surname>Chen</surname><given-names>ZH</given-names></name><name name-style="western"><surname>Li</surname><given-names>DD</given-names></name><name name-style="western"><surname>Tang</surname><given-names>DX</given-names></name><name name-style="western"><surname>Xu</surname><given-names>ZH</given-names></name><name name-style="western"><surname>Sun</surname><given-names>T</given-names></name><name name-style="western"><surname>Nguyen</surname><given-names>TT</given-names></name><name name-style="western"><surname>Tran</surname><given-names>NL</given-names></name><name name-style="western"><surname>Dao</surname><given-names>VM</given-names></name><name name-style="western"><surname>Zhang</surname><given-names>CM</given-names></name><name name-style="western"><surname>Huang</surname><given-names>LD</given-names></name><name name-style="western"><surname>Liu</surname><given-names>YJ</given-names></name><name name-style="western"><surname>Zhang</surname><given-names>XM</given-names></name><name name-style="western"><surname>Yang</surname><given-names>DR</given-names></name><name name-style="western"><surname>Sanjuan</surname><given-names>T</given-names></name><name name-style="western"><surname>Liu</surname><given-names>XZ</given-names></name><name name-style="western"><surname>Yang</surname><given-names>ZL</given-names></name><name name-style="western"><surname>Yu</surname><given-names>H</given-names></name></person-group> (<year>2020a</year>) <article-title>Multigene phylogeny of the family <tp:taxon-name><tp:taxon-name-part taxon-name-part-type="family">Cordycipitaceae</tp:taxon-name-part></tp:taxon-name> (<tp:taxon-name><tp:taxon-name-part taxon-name-part-type="order">Hypocreales</tp:taxon-name-part></tp:taxon-name>): New taxa and the new systematic position of the Chinese cordycipitoid fungus <italic><tp:taxon-name><tp:taxon-name-part taxon-name-part-type="genus">Paecilomyces</tp:taxon-name-part><tp:taxon-name-part taxon-name-part-type="species">hepiali</tp:taxon-name-part></tp:taxon-name></italic>.</article-title><source>Fungal Diversity</source><volume>103</volume>(<issue>1</issue>): <fpage>1</fpage>–<lpage>46</lpage>. <ext-link xlink:href="10.1007/s13225-020-00457-3" ext-link-type="doi" xlink:type="simple">https://doi.org/10.1007/s13225-020-00457-3</ext-link></mixed-citation></ref><ref id="B32"><mixed-citation xmlns:xlink="http://www.w3.org/1999/xlink" xlink:type="simple"><person-group><name name-style="western"><surname>Wang</surname><given-names>ZQ</given-names></name><name name-style="western"><surname>Wang</surname><given-names>Y</given-names></name><name name-style="western"><surname>Dong</surname><given-names>QY</given-names></name><name name-style="western"><surname>Fan</surname><given-names>Q</given-names></name><name name-style="western"><surname>Dao</surname><given-names>V-M</given-names></name><name name-style="western"><surname>Yu</surname><given-names>H</given-names></name></person-group> (<year>2022</year>) <article-title>Morphological and phylogenetic characterization reveals five new species of <italic><tp:taxon-name><tp:taxon-name-part taxon-name-part-type="genus">Samsoniella</tp:taxon-name-part></tp:taxon-name></italic> (<tp:taxon-name><tp:taxon-name-part taxon-name-part-type="family">Cordycipitaceae</tp:taxon-name-part></tp:taxon-name>, <tp:taxon-name><tp:taxon-name-part taxon-name-part-type="order">Hypocreales</tp:taxon-name-part></tp:taxon-name>).</article-title><source>Journal of <tp:taxon-name><tp:taxon-name-part taxon-name-part-type="kingdom">Fungi</tp:taxon-name-part></tp:taxon-name> (Basel, Switzerland)</source><volume>8</volume>(<issue>7</issue>): <fpage>747</fpage>. <ext-link xlink:href="10.3390/jof8070747" ext-link-type="doi" xlink:type="simple">https://doi.org/10.3390/jof8070747</ext-link></mixed-citation></ref></ref-list></tp:taxon-treatment>
