# Supplementary material for: ﻿Phylogeny and species delimitations in the economically, medically, and ecologically important genus Samsoniella (Cordycipitaceae, Hypocreales)
Source: MycoKeys. 2023 Oct 3;99:227–50. doi: 10.3897/mycokeys.99.106474 (PMC10565569; doi:10.3897/mycokeys.99.106474)
Supplement: XML Treatment for Samsoniella sapaensis [file mycokeys.99.106474-treatment4.xml]

<!DOCTYPE tp:taxon-treatment
  PUBLIC "-//TaxonX//DTD Taxonomic Treatment Publishing DTD v0 20100105//EN" "tax-treatment-NSO.dtd">
<tp:taxon-treatment xmlns:tp="http://www.plazi.org/taxpub"><tp:treatment-meta><kwd-group><label>Taxon classification</label><kwd>
                <named-content content-type="kingdom">Fungi</named-content>
              </kwd><kwd>
                <named-content content-type="order">Hypocreales</named-content>
              </kwd><kwd>
                <named-content content-type="family">Cordycipitaceae</named-content>
              </kwd></kwd-group><mixed-citation publication-type="journal"><person-group><name><surname>Wang</surname><given-names>Yao</given-names></name><name><surname>Wang</surname><given-names>Zhi-Qin</given-names></name><name><surname>Thanarut</surname><given-names>Chinnapan</given-names></name><name><surname>Dao</surname><given-names>Van-Minh</given-names></name><name><surname>Wang</surname><given-names>Yuan-Bing</given-names></name><name><surname>Yu</surname><given-names>Hong</given-names></name></person-group><article-title>﻿Phylogeny and species delimitations in the economically, medically, and ecologically important genus <italic><tp:taxon-name><tp:taxon-name-part taxon-name-part-type="genus" reg="Samsoniella">Samsoniella</tp:taxon-name-part></tp:taxon-name></italic> (<tp:taxon-name><tp:taxon-name-part taxon-name-part-type="family">Cordycipitaceae</tp:taxon-name-part></tp:taxon-name>, <tp:taxon-name><tp:taxon-name-part taxon-name-part-type="order">Hypocreales</tp:taxon-name-part></tp:taxon-name>)</article-title><source>MycoKeys</source><day>03</day><month>10</month><year>2023</year><volume>99</volume><fpage>227</fpage><lpage>250</lpage><pub-id pub-id-type="doi">10.3897/mycokeys.99.106474</pub-id></mixed-citation></tp:treatment-meta><tp:nomenclature><label>﻿</label><tp:taxon-name>
              <object-id xmlns:xlink="http://www.w3.org/1999/xlink" content-type="arpha" xlink:type="simple">AA2EA5EA-BB45-5040-B080-523B9FDAE1D2</object-id>
              <tp:taxon-name-part taxon-name-part-type="genus" reg="Samsoniella">Samsoniella</tp:taxon-name-part>
              <tp:taxon-name-part taxon-name-part-type="species" reg="sapaensis">sapaensis</tp:taxon-name-part>
              <object-id xmlns:xlink="http://www.w3.org/1999/xlink" content-type="mycobank" xlink:type="simple"> 848023</object-id>
            </tp:taxon-name><tp:taxon-authority>H. Yu bis, Y. Wang &amp; Z.Q. Wang</tp:taxon-authority><tp:taxon-status xmlns:xlink="http://www.w3.org/1999/xlink" xlink:type="simple">sp. nov.</tp:taxon-status><xref ref-type="fig" rid="F6">Fig. 6</xref></tp:nomenclature><tp:treatment-sec sec-type="etymology" id="SECID0ETIAK"><title>Etymology.</title><p>Named after the location Sa Pa District where the species was collected.</p><fig id="F6" position="float" orientation="portrait"><object-id xmlns:xlink="http://www.w3.org/1999/xlink" content-type="doi" xlink:type="simple">10.3897/mycokeys.99.106474.figure6</object-id><object-id xmlns:xlink="http://www.w3.org/1999/xlink" content-type="arpha" xlink:type="simple">5F3EFF58-3B7E-5844-BBAE-58B4E2965690</object-id><label>Figure 6.</label><caption><p><italic><tp:taxon-name><tp:taxon-name-part taxon-name-part-type="genus" reg="Samsoniella">Samsoniella</tp:taxon-name-part><tp:taxon-name-part taxon-name-part-type="species" reg="sapaensis">sapaensis</tp:taxon-name-part></tp:taxon-name></italic><bold>A</bold> stromata of fungus arising from lepidopteran larva <bold>B, C</bold> stromata and synnemata arising from lepidopteran insects <bold>D</bold> synnemata of fungus <bold>E, F</bold> perithecia <bold>G, H</bold> asci <bold>I, J</bold> colony as obversed and its backside on <abbrev xmlns:xlink="http://www.w3.org/1999/xlink" xlink:title="potato dextrose agar" id="ABBRID0EXJAK" xlink:type="simple">PDA</abbrev><bold>K–M</bold> conidiophores, phialides and conidia on <abbrev xmlns:xlink="http://www.w3.org/1999/xlink" xlink:title="potato dextrose agar" id="ABBRID0E4JAK" xlink:type="simple">PDA</abbrev><bold>N</bold> conidia on <abbrev xmlns:xlink="http://www.w3.org/1999/xlink" xlink:title="potato dextrose agar" id="ABBRID0EDKAK" xlink:type="simple">PDA</abbrev>. Scale bars: 10 mm (<bold>A, C</bold>); 5 mm (<bold>B</bold>); 20 mm (<bold>D</bold>); 100 µm (<bold>E, F, G</bold>); 50 µm (<bold>H</bold>); 20 mm (<bold>I</bold>); 30 mm (<bold>J</bold>); 5 µm (<bold>K, N</bold>); 10 µm (<bold>L, M</bold>).</p></caption><graphic xmlns:xlink="http://www.w3.org/1999/xlink" xlink:href="mycokeys-99-227-g006.jpg" position="float" orientation="portrait" xlink:type="simple" id="oo_915716.jpg"><uri content-type="original_file" xlink:type="simple">https://binary.pensoft.net/fig/915716</uri></graphic></fig></tp:treatment-sec><tp:treatment-sec sec-type="material" id="SECID0E5KAK"><title>Type.</title><p>Vietnam, Lao Cai Province, Sa Pa District, Hoang Lien National Park (<named-content xmlns:xlink="http://www.w3.org/1999/xlink" content-type="dwc:verbatimCoordinates" xlink:type="simple"><named-content content-type="geo-json" specific-use="{&#34;type&#34;:&#34;Point&#34;,&#34;coordinates&#34;:[103.780556,22.325000]}" id="NCID0EHLAK" xlink:type="simple">22°19′30″N, 103°46′50″E</named-content></named-content>, 2178 m above sea level), on a larva of <tp:taxon-name><tp:taxon-name-part taxon-name-part-type="order">Lepidoptera</tp:taxon-name-part></tp:taxon-name> buried in soil, 26 October 2017, collected by Hong Yu (holotype: <abbrev xmlns:xlink="http://www.w3.org/1999/xlink" xlink:title="Yunnan Herbal Herbarium" id="ABBRID0ERLAK" xlink:type="simple">YHH</abbrev> 873; ex-type living culture: <abbrev xmlns:xlink="http://www.w3.org/1999/xlink" xlink:title="Yunnan Fungal Culture Collection" id="ABBRID0EVLAK" xlink:type="simple">YFCC</abbrev> 873).</p></tp:treatment-sec><tp:treatment-sec sec-type="description" id="SECID0EZLAK"><title>Description.</title><p><bold>Teleomorph</bold>: Stromata arising from the whole body of lepidopteran pupae or larvae, gregarious, generally unbranched, up to 22–38 mm long. Stipes fleshly, flexuous, yellowish to orange, cylindrical to clavate, 7.5–14.5 × 0.7–4.6 mm. Fertile parts yellowish to reddish orange, clavate, lateral side usually have a longitudinal section without producing perithecia, 1.5–21.3 × 1.0–2.8 mm. Perithecia crowded, superficial, narrowly ovoid to fusiform, 383.2–412.1 × 125.4–156.9 µm. Asci cylindrical, hyaline, 282.5–444.5 × 2.6–3.9 µm, with a hemispheric apical cap of 1.8–2.2 × 2.6–3.0 µm. Ascospores not observed. <bold>Anamorph</bold>: Synnemata arising from lepidopteran insects. Synnemata flexuous, irregularly branched, white or pale orange, 9–58 × 0.2–1.6 mm, <italic><tp:taxon-name><tp:taxon-name-part taxon-name-part-type="genus" reg="Isaria">Isaria</tp:taxon-name-part></tp:taxon-name></italic>-like morph producing a mass of conidia at the branches of synnemata, powdery and floccose. Colonies on <abbrev xmlns:xlink="http://www.w3.org/1999/xlink" xlink:title="potato dextrose agar" id="ABBRID0EKMAK" xlink:type="simple">PDA</abbrev> moderately fast-growing, 36–40 mm diameter in 14 days at 25 °C, white to pale pink, cottony, sporulating abundantly, reverse yellow to orange. Hyphae smooth-walled, branched, septate, hyaline, 1.0–1.9 µm wide. Conidiophores smooth-walled, cylindrical, solitary or verticillate, 6.5–17.5 × 1.0–1.6 µm. Phialides verticillate, usually in whorls of two to three, or solitary on hyphae, 2.8–7.6 µm long, basal portion cylindrical to narrowly lageniform, tapering gradually or abruptly toward the apex, from 0.8–1.5 µm wide (base) to 0.6–0.9 µm wide (apex). Conidia smooth and hyaline, fusiform or oval, one-celled, 1.2–1.5 × 0.8–1.0 µm, often in chains. Size and shape of phialides and conidia similar in culture and on natural substratum.</p></tp:treatment-sec><tp:treatment-sec sec-type="distribution" id="SECID0EOMAK"><title>Distribution.</title><p>At present, known only in Sa Pa District, Lao Cai Province, Vietnam.</p></tp:treatment-sec><tp:treatment-sec sec-type="material" id="SECID0ETMAK"><title>Additional materials examined.</title><p>Vietnam, Lao Cai Province, Sa Pa District (<named-content xmlns:xlink="http://www.w3.org/1999/xlink" content-type="dwc:verbatimCoordinates" xlink:type="simple"><named-content content-type="geo-json" specific-use="{&#34;type&#34;:&#34;Point&#34;,&#34;coordinates&#34;:[103.774722,22.351111]}" id="NCID0E3MAK" xlink:type="simple">22°21′4″N, 103°46′29″E</named-content></named-content>, 1931 m above sea level), on a pupa of <tp:taxon-name><tp:taxon-name-part taxon-name-part-type="family">Limacodidae</tp:taxon-name-part></tp:taxon-name> in a cocoon buried in soil, 31 October 2016, collected by Hong Yu (<abbrev xmlns:xlink="http://www.w3.org/1999/xlink" xlink:title="Yunnan Herbal Herbarium" id="ABBRID0EGNAK" xlink:type="simple">YHH</abbrev> 872; living culture: <abbrev xmlns:xlink="http://www.w3.org/1999/xlink" xlink:title="Yunnan Fungal Culture Collection" id="ABBRID0EKNAK" xlink:type="simple">YFCC</abbrev> 872). Vietnam, Lao Cai Province, Sa Pa District, Hoang Lien National Park (<named-content xmlns:xlink="http://www.w3.org/1999/xlink" content-type="dwc:verbatimCoordinates" xlink:type="simple"><named-content content-type="geo-json" specific-use="{&#34;type&#34;:&#34;Point&#34;,&#34;coordinates&#34;:[103.780556,22.325000]}" id="NCID0ERNAK" xlink:type="simple">22°19′30″N, 103°46′50″E</named-content></named-content>, 2178 m above sea level), on larvae of <tp:taxon-name><tp:taxon-name-part taxon-name-part-type="order">Lepidoptera</tp:taxon-name-part></tp:taxon-name> buried in soil, 26 October 2017, collected by Yuan-Bing Wang (<abbrev xmlns:xlink="http://www.w3.org/1999/xlink" xlink:title="Yunnan Herbal Herbarium" id="ABBRID0E2NAK" xlink:type="simple">YHH</abbrev> 900–<abbrev xmlns:xlink="http://www.w3.org/1999/xlink" xlink:title="Yunnan Herbal Herbarium" id="ABBRID0E6NAK" xlink:type="simple">YHH</abbrev> 906).</p></tp:treatment-sec><tp:treatment-sec sec-type="comments" id="SECID0EDOAK"><title>Commentary.</title><p><italic><tp:taxon-name><tp:taxon-name-part taxon-name-part-type="genus" reg="Samsoniella">Samsoniella</tp:taxon-name-part><tp:taxon-name-part taxon-name-part-type="species" reg="sapaensis">sapaensis</tp:taxon-name-part></tp:taxon-name></italic> was identified as belonging to <italic><tp:taxon-name><tp:taxon-name-part taxon-name-part-type="genus" reg="Samsoniella">Samsoniella</tp:taxon-name-part></tp:taxon-name></italic> based on the phylogenetic analyses and was shown to resolve closely to <italic><tp:taxon-name><tp:taxon-name-part taxon-name-part-type="genus" reg="Samsoniella">S.</tp:taxon-name-part><tp:taxon-name-part taxon-name-part-type="species" reg="haniana">haniana</tp:taxon-name-part></tp:taxon-name></italic> (Fig. <xref ref-type="fig" rid="F2">2</xref>). Morphologically, <italic><tp:taxon-name><tp:taxon-name-part taxon-name-part-type="genus" reg="Samsoniella">S.</tp:taxon-name-part><tp:taxon-name-part taxon-name-part-type="species" reg="sapaensis">sapaensis</tp:taxon-name-part></tp:taxon-name></italic> is similar to <italic><tp:taxon-name><tp:taxon-name-part taxon-name-part-type="genus" reg="Samsoniella">S.</tp:taxon-name-part><tp:taxon-name-part taxon-name-part-type="species" reg="haniana">haniana</tp:taxon-name-part></tp:taxon-name></italic> in sharing <italic><tp:taxon-name><tp:taxon-name-part taxon-name-part-type="genus" reg="Isaria">Isaria</tp:taxon-name-part></tp:taxon-name></italic>-like asexual conidiogenous structure which produces phialides with cylindrical to narrowly lageniform basal portion, fusiform or oval conidia (<xref ref-type="bibr" rid="B32">Wang et al. 2022</xref>). However, two samples of <italic><tp:taxon-name><tp:taxon-name-part taxon-name-part-type="genus" reg="Samsoniella">S.</tp:taxon-name-part><tp:taxon-name-part taxon-name-part-type="species" reg="sapaensis">sapaensis</tp:taxon-name-part></tp:taxon-name></italic> were clustered together and formed a separate clade from <italic><tp:taxon-name><tp:taxon-name-part taxon-name-part-type="genus" reg="Samsoniella">S.</tp:taxon-name-part><tp:taxon-name-part taxon-name-part-type="species" reg="haniana">haniana</tp:taxon-name-part></tp:taxon-name></italic> with strong statistical support (BI posterior probabilities = 1, <abbrev xmlns:xlink="http://www.w3.org/1999/xlink" xlink:title="Maximum likelihood" id="ABBRID0EBRAK" xlink:type="simple">ML</abbrev> bootstrap = 100%). Our morphological observation revealed some differences between them. Phialides on <abbrev xmlns:xlink="http://www.w3.org/1999/xlink" xlink:title="potato dextrose agar" id="ABBRID0EFRAK" xlink:type="simple">PDA</abbrev> of <italic><tp:taxon-name><tp:taxon-name-part taxon-name-part-type="genus" reg="Samsoniella">S.</tp:taxon-name-part><tp:taxon-name-part taxon-name-part-type="species" reg="sapaensis">sapaensis</tp:taxon-name-part></tp:taxon-name></italic> (2.8–7.6 µm) are shorter than those of <italic><tp:taxon-name><tp:taxon-name-part taxon-name-part-type="genus" reg="Samsoniella">S.</tp:taxon-name-part><tp:taxon-name-part taxon-name-part-type="species" reg="haniana">haniana</tp:taxon-name-part></tp:taxon-name></italic> (5.4–12.1 μm). Furthermore, conidia on <abbrev xmlns:xlink="http://www.w3.org/1999/xlink" xlink:title="potato dextrose agar" id="ABBRID0E6RAK" xlink:type="simple">PDA</abbrev> of <italic><tp:taxon-name><tp:taxon-name-part taxon-name-part-type="genus" reg="Samsoniella">S.</tp:taxon-name-part><tp:taxon-name-part taxon-name-part-type="species" reg="sapaensis">sapaensis</tp:taxon-name-part></tp:taxon-name></italic> (1.2–1.5 × 0.8–1.0 μm) are smaller than those of <italic><tp:taxon-name><tp:taxon-name-part taxon-name-part-type="genus" reg="Samsoniella">S.</tp:taxon-name-part><tp:taxon-name-part taxon-name-part-type="species" reg="haniana">haniana</tp:taxon-name-part></tp:taxon-name></italic> (2.3–3.7 × 1.2–2.8 μm).</p></tp:treatment-sec><tp:treatment-sec><!--Section generated to contain objects referenced in tp:taxon-treatment.--><fig id="F2" position="float" orientation="portrait"><object-id xmlns:xlink="http://www.w3.org/1999/xlink" content-type="doi" xlink:type="simple">10.3897/mycokeys.99.106474.figure2</object-id><object-id xmlns:xlink="http://www.w3.org/1999/xlink" content-type="arpha" xlink:type="simple">57CB359B-C076-5FBD-B6C4-F3EE840F0E91</object-id><label>Figure 2.</label><caption><p>Phylogenetic tree of <italic><tp:taxon-name><tp:taxon-name-part taxon-name-part-type="genus" reg="Samsoniella">Samsoniella</tp:taxon-name-part></tp:taxon-name></italic> based on Bayesian inference and Maximum Likelihood analyses of a 4-locus (5P_<italic>TEF</italic>, 3P_<italic>TEF</italic>, <italic><abbrev xmlns:xlink="http://www.w3.org/1999/xlink" xlink:title="RNA polymerase II largest subunit" id="ABBRID0ESFDI" xlink:type="simple">RPB1</abbrev></italic> and <italic>MCM7</italic>) dataset. No significant differences in topology are observed between BI and <abbrev xmlns:xlink="http://www.w3.org/1999/xlink" xlink:title="Maximum likelihood" id="ABBRID0EYFDI" xlink:type="simple">ML</abbrev> (IQ-TREE) phylogenies. Numbers at the branches indicate support values (BI-PP/RAxML-BS/IQ-TREE-BS) above 0.7/70%/70%. Isolates in bold type are those analyzed in this study.</p></caption><graphic xmlns:xlink="http://www.w3.org/1999/xlink" xlink:href="mycokeys-99-227-g002.jpg" position="float" orientation="portrait" xlink:type="simple" id="oo_915712.jpg"><uri content-type="original_file" xlink:type="simple">https://binary.pensoft.net/fig/915712</uri></graphic></fig></tp:treatment-sec><ref-list><ref id="B32"><mixed-citation xmlns:xlink="http://www.w3.org/1999/xlink" xlink:type="simple"><person-group><name name-style="western"><surname>Wang</surname><given-names>ZQ</given-names></name><name name-style="western"><surname>Wang</surname><given-names>Y</given-names></name><name name-style="western"><surname>Dong</surname><given-names>QY</given-names></name><name name-style="western"><surname>Fan</surname><given-names>Q</given-names></name><name name-style="western"><surname>Dao</surname><given-names>V-M</given-names></name><name name-style="western"><surname>Yu</surname><given-names>H</given-names></name></person-group> (<year>2022</year>) <article-title>Morphological and phylogenetic characterization reveals five new species of <italic><tp:taxon-name><tp:taxon-name-part taxon-name-part-type="genus">Samsoniella</tp:taxon-name-part></tp:taxon-name></italic> (<tp:taxon-name><tp:taxon-name-part taxon-name-part-type="family">Cordycipitaceae</tp:taxon-name-part></tp:taxon-name>, <tp:taxon-name><tp:taxon-name-part taxon-name-part-type="order">Hypocreales</tp:taxon-name-part></tp:taxon-name>).</article-title><source>Journal of <tp:taxon-name><tp:taxon-name-part taxon-name-part-type="kingdom">Fungi</tp:taxon-name-part></tp:taxon-name> (Basel, Switzerland)</source><volume>8</volume>(<issue>7</issue>): <fpage>747</fpage>. <ext-link xlink:href="10.3390/jof8070747" ext-link-type="doi" xlink:type="simple">https://doi.org/10.3390/jof8070747</ext-link></mixed-citation></ref></ref-list></tp:taxon-treatment>
